# Supplementary material for: Synthesis and Characterization of Mesoporous Materials Functionalized with Phosphinic Acid Ligand and Their Capability to Remove Cd(II)
Source: Molecules. 2024 Nov 2;29(21):5199. doi: 10.3390/molecules29215199 (PMC11547477; doi:10.3390/molecules29215199)
Supplement: Supplementary file 1 [file molecules-29-05199-s001.zip]

Archive with 1 entries (1 files):
- molecules-3226087-supplementary.pdf
